# Supplementary material for: Analysis of microRNA from archived formalin-fixed paraffin-embedded specimens of amyotrophic lateral sclerosis
Source: Acta Neuropathol Commun. 2014 Dec 14;2:173. doi: 10.1186/s40478-014-0173-z (PMC4279903; doi:10.1186/s40478-014-0173-z)
Supplement: Additional file 1: Table S1. — Top 20 microRNAs up- or down-regulated in the motor cortex in ALS. [file 40478_2014_173_MOESM1_ESM.xlsx]

## Sheet: Sheet1 (3)
Table S1
Top 20 microRNAs up- or down-regulated in the motor cortex in ALS.
	miRNA name	Control signal	ALS signal	Ratio	Log2(Ratio)
Up-regulated	hsa-miR-494	275.582	1376.34	4.99429	2.32028
	hsa-miR-4257	260.724	873.307	3.34955	1.74397
	hsa-miR-24-3p	485.272	1250.43	2.57677	1.36556
	hsa-miR-4299	135.376	341.331	2.52135	1.3342
	hsa-miR-1973	823.06	2051.01	2.49193	1.31726
	hsa-miR-4485	182.45	417.315	2.28728	1.19363
	hsa-miR-4792	57.1694	116.654	2.0405	1.02892
	hsa-miR-3918	54.9056	102.748	1.87135	0.904079
	hsa-miR-4749-5p	538.265	982.492	1.82529	0.868129
	hsa-miR-2392	165.695	276.408	1.66817	0.738269
	hsa-miR-4462	88.5649	145.911	1.6475	0.720278
	hsa-miR-338-3p	153.1	249.371	1.62881	0.703821
	hsa-miR-3616-3p	60.1989	95.2773	1.58271	0.662396
	hsa-miR-4688	715.585	1123.65	1.57026	0.651
	hsa-miR-17	72.1962	112.934	1.56426	0.645482
	hsa-miR-106a	53.0593	78.5697	1.48079	0.566368
	hsa-miR-4484	468.534	671.535	1.43327	0.519311
	hsa-miR-29a	554.666	792.189	1.42823	0.514227
	hsa-miR-4667-5p	265.372	372.745	1.40461	0.490172
	hsa-miR-30b	95.7721	134.452	1.40388	0.489418
	miRNA name	Control signal	ALS signal	Ratio	Log2(Ratio)
Down-regulated	hsa-miR-4740-5p	51.3841	9.7686	0.190109	-2.3951
	hsa-miR-1290	130.398	28.9391	0.22193	-2.17182
	hsa-miR-3619-3p	710.479	160.724	0.226219	-2.14421
	hsa-miR-1246	4697.13	1200.1	0.255496	-1.96863
	hsa-miR-3180-3p	740.678	198.623	0.268164	-1.89881
	hsa-miR-4648	168.87	49.2069	0.29139	-1.77898
	hsa-miR-4716-3p	99.0284	30.8877	0.311908	-1.68081
	hsa-miR-663	2164.42	711.027	0.328507	-1.606
	hsa-miR-940	203.681	70.4362	0.345816	-1.53192
	hsa-miR-4787-3p	82.9671	28.8704	0.347974	-1.52295
	hsa-miR-4697-5p	258.959	91.0518	0.351607	-1.50796
	hsa-miR-1231	66.8804	24.507	0.36643	-1.44839
	hsa-miR-1915	1625.9	600.952	0.369613	-1.43591
	hsa-miR-1203	68.3108	25.8443	0.378334	-1.40227
	hsa-miR-486-3p	350.756	133.078	0.379404	-1.39819
	hsa-miR-3928	131.957	50.4227	0.382114	-1.38793
	hsa-miR-3911	84.9149	32.9267	0.38776	-1.36676
	hsa-miR-760	248.342	96.3616	0.38802	-1.3658
	hsa-miR-4281	3687.23	1431.16	0.388141	-1.36535
	hsa-miR-4428	416.173	164.555	0.3954	-1.33862
