# Supplementary material for: Analysis of microRNA from archived formalin-fixed paraffin-embedded specimens of amyotrophic lateral sclerosis
Source: Acta Neuropathol Commun. 2014 Dec 14;2:173. doi: 10.1186/s40478-014-0173-z (PMC4279903; doi:10.1186/s40478-014-0173-z)
Supplement: Additional file 2: Table S2. — Predicted target genes for ALS-specific up-regulated miRNAs identified by miRmap web-based open source software. [file 40478_2014_173_MOESM2_ESM.xlsx]

## Sheet: Sheet1 (4)
Table S2
Predicted target genes for ALS-specific up-regulated miRNAs identified by miRmap web-based open source software.
Matching	miRNA	Gene symbol	Gene ID	Gene name	Related function
3	miR-24-3p, miR-494, miR-4299	TMEM178B	100507421	transmembrane protein 178B
2	miR-4257, miR-4299	C14orf118	55668	chromosome 14 open reading frame 118, G patch domain containing 2-like
2	miR-24-3p, miR-4257	FOXK1	221937	forkhead box K1	muscle progenitor cell proliferation (Ref.61)
2	miR-24-3p, miR-4257	IBA57	200205	iron-sulfur cluster assembly homolog (S. cerevisiae)	biosynthesis of mitochondrial [4Fe-4S] proteins, myopathy and encephalopathy (Ref.66)
2	miR-24-3p, miR-494	ITSN1	6453	intersectin 1 (SH3 domain protein)	synaptic vesicle recycling, actin polymerization (Ref.63)
2	miR-1973, miR-4257	MEF2D	4209	myocyte enhancer factor 2D	neural survival, skeletal muscle regeneration, autophagy (Ref.14,68)
2	miR-494, miR-4257	MOB3B	79817	MOB kinase activator 3B
2	miR-4299, miR-4485	PDIK1L	149420	PDLIM1 interacting kinase 1 like
2	miR-24-3p, miR-494	PPARGC1B	133522	peroxisome proliferator-activated receptor gamma, coactivator 1 beta	mitochondrial regulation in skeletal miscle (Ref.67)
2	miR-24-3p, miR-494	RAB3B	5865	RAB3B, member RAS oncogene family	long-term depression of hippocampal inhibitory synapses (Ref.64)
2	miR-1973, miR-4299	SLC24A4	123041	solute carrier family 24 (sodium/potassium/calcium exchanger), member 4	late-Onset Alzheimer’s disease
2	miR-494, miR-4257	SLC6A5	9152	solute carrier family 6 (neurotransmitter transporter, glycine), member 5	startle disease, Gly transport and GABA release (Ref.65)
2	miR-24-3p, miR-4299	SOGA1	140710	suppressor of glucose, autophagy associated 1	autophagy (Ref.54)
Matching: The number of miRNA predicted among up-regulated 6 miRNAs (miR-24-3p, miR-494, miR-1973, miR-4257, miR-4299 and miR-4485) for one target gene.
