# Supplementary material for: Analysis of microRNA from archived formalin-fixed paraffin-embedded specimens of amyotrophic lateral sclerosis
Source: Acta Neuropathol Commun. 2014 Dec 14;2:173. doi: 10.1186/s40478-014-0173-z (PMC4279903; doi:10.1186/s40478-014-0173-z)
Supplement: Additional file 3: Table S3. — Predicted target genes for ALS-specific down-regulated miRNAs identified by miRmap web-based open source software. [file 40478_2014_173_MOESM3_ESM.xlsx]

## Sheet: Sheet1 (5)
Table S3
Predicted target genes for ALS-specific down-regulated miRNAs identified by miRmap web-based open source software.
Matching	miRNA	Gene symbol	Gene ID	Gene name	Related function
3	miR-3619-3p, miR-4716-3p, miR-4740-5p	CSRNP3	80034	cysteine-serine-rich nuclear protein 3
3	miR-3619-3p, miR-4716-3p, miR-4740-5p	ONECUT2	9480	one cut homeobox 2	motor neuron development (Ref.69)
2	miR-663a, miR-3180-3p	ABCD1	215	ATP-binding cassette, sub-family D (ALD), member 1
2	miR-4716-3p, miR-4740-5p	AFAP1	60312	actin filament associated protein 1
2	miR-3619-3p, miR-4648	ARL10	285598	ADP-ribosylation factor-like 10
2	miR-4648, miR-4740-5p	ARL17A	51326	ADP-ribosylation factor-like 17 pseudogene 1; ADP-ribosylation factor-like 17
2	miR-663a, miR-3180-3p	BBS5	129880	Bardet-Biedl syndrome 5
2	miR-663a, miR-3180-3p	BCAM	4059	basal cell adhesion molecule (Lutheran blood group)
2	miR-663a, miR-3180-3p	CXXC11	54620	F-box and leucine-rich repeat protein 19 (FBXL19)
2	miR-663a, miR-3180-3p	DUSP8	1850	dual specificity phosphatase 8
2	miR-3619-3p, miR-4648	FAM205B	389715	family with sequence similarity 205, member B
2	miR-3180-3p, miR-4716-3p	FAM84A	151354	hypothetical LOC653602; family with sequence similarity 84, member A
2	miR-1246, miR-3180-3p	GPR26	2849	G protein-coupled receptor 26	regulator of energy homeostasis
2	miR-1246, miR-3619-3p	HIPK2	28996	homeodomain interacting protein kinase 2	survival of midbrain dopamine neurons
2	miR-3619-3p, miR-4716-3p	IBA57	200205	iron-sulfur cluster assembly homolog (S. cerevisiae)	biosynthesis of mitochondrial [4Fe-4S] proteins, myopathy and encephalopathy (Ref.66)
2	miR-1246, miR-1290	KDM5A	5927	lysine (K)-specific demethylase 5A	brain development (Ref.70)
2	miR-1290, miR-4740-5p	KIAA1958	158405	KIAA1958
2	miR-3180-3p, miR-4716-3p	MSI1	4440	musashi RNA-binding protein 1	a marker of neural stem/progenitor cells
2	miR-663a, miR-3180-3p	NAT8L	339983	N-acetyltransferase 8-like (GCN5-related, putative)	neurite outgrowth (Ref.71)
2	miR-663a, miR-3180-3p	NFIX	4784	nuclear factor I/X (CCAAT-binding transcription factor)	differentiation of neural progenitors to astrocytes (Ref.72)
2	miR-663a, miR-3180-3p	PAX2	5076	paired box 2	a GABAergic neuronal marker
2	miR-1246, miR-4740-5p	PRLR	5618	prolactin receptor	autophagy (Ref.73)
2	miR-1246, miR-4740-5p	PSD3	23362	pleckstrin and Sec7 domain containing 3
2	miR-3619-3p, miR-4740-5p	RAB3B	5865	RAB3B, member RAS oncogene family	long-term depression of hippocampal inhibitory synapses (Ref.64)
2	miR-1246, miR-1290	SGOL1	151648	shugoshin-like 1 (S. pombe)
2	miR-663a, miR-3180-3p	SNCB	6620	synuclein, beta	Lewy body disease pathology, autophagy (Ref.74)
2	miR-663a, miR-4648	SOGA1	140710	suppressor of glucose, autophagy associated 1	autophagy (Ref.54)
2	miR-4648, miR-4740-5p	SPTLC2	9517	serine palmitoyltransferase, long chain base subunit 2	hereditary sensory and autonomic neuropathy type I
2	miR-663a, miR-4740-5p	VWA1	64856	von Willebrand factor A domain containing 1
2	miR-1246, miR-1290	WDR77	79084	WD repeat domain 77	control of astrocyte activation
2	miR-3619-3p, miR-4648	WIPF2	147179	WAS/WASL interacting protein family, member 2
2	miR-663a, miR-3180-3p	ZNF385A	25946	zinc finger protein 385A
2	miR-663a, miR-3180-3p	ZNF703	80139	zinc finger protein 703
2	miR-3619-3p, miR-4740-5p	ZNF704	619279	zinc finger protein 704
Matching: The number of miRNA matched among down-regulated 8 miRNAs (miR-663a, miR-1246, miR-1290, miR-3180-3p, miR-3619-3p, miR-4648, miR-4716-3p and miR-4740-5p) for one target gene.
