# Supplementary material for: Analysis of microRNA from archived formalin-fixed paraffin-embedded specimens of amyotrophic lateral sclerosis
Source: Acta Neuropathol Commun. 2014 Dec 14;2:173. doi: 10.1186/s40478-014-0173-z (PMC4279903; doi:10.1186/s40478-014-0173-z)
Supplement: Additional file 4: Table S4. — Gene ontology enrichment analysis (bilogical process) of predicted target genes for disease-specific miRNAs. [file 40478_2014_173_MOESM4_ESM.xlsx]

## Sheet: Sheet1 (6)
Table S4
Gene ontology enrichment analysis (bilogical process) of predicted target genes for disease-specific miRNAs.
(A)		MetaCore GO terms of 300 target genes for up-regulated miRNAs in ALS	P-value	FDR
	1	protein transport	2.73e-09	8.09e-06
	2	organic substance transport	5.17e-09	8.09e-06
	3	establishment of protein localization	5.95e-09	8.09e-06
	4	neuron development	8.86e-08	7.4e-05
	5	localization	9.07e-08	7.4e-05
	6	axonogenesis	2.27e-07	0.000152
	7	neurotransmitter transport	2.87e-07	0.000152
	8	cell morphogenesis involved in neuron differentiation	3.28e-07	0.000152
	9	synaptic transmission	3.34e-07	0.000152
	10	cell part morphogenesis	4.08e-07	0.000167
(B)		MetaCore GO terms of 400 target genes for down-regulated miRNAs in ALS	P-value	FDR
	1	nervous system development	3.99e-12	8.41e-09
	2	regulation of cell communication	4.6e-12	8.41e-09
	3	regulation of cellular metabolic process	5.62e-12	8.41e-09
	4	regulation of signaling	9.51e-12	1.07e-08
	5	regulation of metabolic process	3.74e-11	3.35e-08
	6	neurogenesis	8.8e-11	6.58e-08
	7	regulation of molecular function	2.14e-10	1.37e-07
	8	positive regulation of molecular function	2.54e-10	1.42e-07
	9	regulation of primary metabolic process	3.51e-10	1.69e-07
	10	positive regulation of biological process	3.78e-10	1.69e-07
(C)		GOC GO terms of 300 target genes for up-regulated miRNAs in ALS	Expected	P-value
	1	biological process (GO:0008150)	201	1.96e-06
	2	cellular process (GO:0009987)	169	0.000147
	3	localization (GO:0051179)	54.7	0.00104
	4	single-organism cellular process (GO:0044763)	136	0.0028
	5	organic substance transport (GO:0071702)	21.9	0.00288
	6	single-organism process (GO:0044699)	153	0.00805
	7	establishment of localization (GO:0051234)	45	0.00855
	8	regulation of locomotion (GO:0040012)	7.49	0.00996
	9	vesicle-mediated transport (GO:0016192)	12.6	0.0118
	10	regulation of cell migration (GO:0030334)	6.47	0.013
(D)		GOC GO terms of 400 target genes for down-regulated miRNAs in ALS	Expected	P-value
	1	regulation of cellular process (GO:0050794)	151	2.09e-05
	2	biological regulation (GO:0065007)	164	3.2e-05
	3	biological process (GO:0008150)	256	0.000114
	4	regulation of biological process (GO:0050789)	157	0.000136
	5	regulation of metabolic process (GO:0019222)	96.5	0.000148
	6	regulation of cellular metabolic process (GO:0031323)	89.5	0.000296
	7	positive regulation of biological process (GO:0048518)	73.9	0.000322
	8	positive regulation of cellular process (GO:0048522)	66.7	0.000439
	9	single-organism developmental process (GO:0044767)	76.3	0.000911
	10	nervous system development (GO:0007399)	30.9	0.00109
	P-value, the probability of a random intersection of 2 different gene/protein/compound sets; FDR, false discovery rate.
