# Supplementary material for: Analysis of microRNA from archived formalin-fixed paraffin-embedded specimens of amyotrophic lateral sclerosis
Source: Acta Neuropathol Commun. 2014 Dec 14;2:173. doi: 10.1186/s40478-014-0173-z (PMC4279903; doi:10.1186/s40478-014-0173-z)
Supplement: Additional file 5: Table S5. — Summary of up- or down-regulated miRNAs in ALS. [file 40478_2014_173_MOESM5_ESM.xlsx]

## Sheet: Sheet1 (3)
Table S5
Summary of up- or down-regulated miRNAs in ALS.
miRNA name	Control signal	ALS signal	Log2(Ratio)	Present study	Previous studies [Ref.]
miR-29a	554.67	792.19	0.51	up	up [19]
miR-29b	648.84	809.27	0.32	up	up [19, 35]
miR-338-3p	153.1	249.37	0.7	up	up [19, 33, 34]
miR-338-5p	118.84	121.92	0.04	up
miR-1275	354.51	360.04	0.02	no change	down [33]
miR-149	192.72	192.7	0	no change	down [33]
miR-451	101.28	85.59	-0.24	down	down [33]
miR-328	66.82	49.89	-0.42	down	down [33]
miR-638	7819.11	5174.39	-0.6	down	down [33]
miR-665	325.43	145.82	-1.16	down	down [33]
miR-206				not detected	up [32]
miR-583				not detected	down [33]
